# Supplementary material for: Key genes associated with brain metastasis in non-small cell lung cancer: novel insights from bioinformatics analysis
Source: Front Bioinform. 2025 Sep 18;5:1625664. doi: 10.3389/fbinf.2025.1625664 (PMC12488587; doi:10.3389/fbinf.2025.1625664)
Supplement: Supplementary file 25 [file DataSheet1.csv]

#group	group1	group1	group1	group1	group1	group1	group1	group1	group1	group1	group1	group1	group1	group1	group2	group2	group2	group2	group2	group2	group2	group2	group2	group2	group2	group2	group2	group2
id	GSM4889789	GSM4889791	GSM4889793	GSM4889795	GSM4889797	GSM4889799	GSM4889801	GSM4889803	GSM4889805	GSM4889807	GSM4889809	GSM4889811	GSM4889813	GSM4889815	GSM4889790	GSM4889792	GSM4889794	GSM4889796	GSM4889798	GSM4889800	GSM4889802	GSM4889804	GSM4889806	GSM4889808	GSM4889810	GSM4889812	GSM4889814	GSM4889816
AGK	4.61726	5.065091	4.883922	4.214415	4.97782	6.744779	4.476627	5.441241	6.171692	5.927039	4.275816	6.095201	3.67064	5.348217	6.907753	6.787859	6.084361	6.55584	5.709403	6.44025	6.50512	5.981568	8.290679	7.498345	5.577189	4.526726	5.718333	7.367738
CCL14	4.794482	7.389278	8.483048	6.540054	6.222463	3.472064	5.288435	7.363456	6.871327	4.830186	6.566815	4.82632	7.72422	3.421004	1.769585	4.986192	3.057119	2.784516	5.463982	4.312965	3.665469	3.329243	4.203449	4.203449	4.178326	8.365177	4.172102	4.33114
CCL18	6.456442	8.404383	10.565672	10.440418	10.947882	8.3045	10.403382	9.266734	9.825781	10.565672	10.6197	5.767214	6.860567	8.00187	6.772974	6.494523	5.410806	10.403382	7.22064	4.675551	3.274393	8.351945	7.19781	4.203449	7.897631	7.684433	9.8539	4.784263
CCL19	8.608628	8.942483	8.867236	9.825781	8.882928	7.694021	9.684614	6.5784	7.194285	7.574551	8.821674	4.275816	10.084542	4.292881	3.67064	2.47857	5.07923	4.249395	5.343539	2.920611	1.910429	2.695032	4.203449	3.572242	3.589608	8.436692	3.574551	3.67064
CCL21	7.742334	8.735727	8.279444	8.139952	7.091226	6.937473	8.139952	7.137853	7.893165	6.736492	7.630282	3.875759	9.00282	2.234297	2.638785	1.833928	3.057119	3.91819	2.837509	2.920611	3.274393	2.695032	3.017011	2.719674	1.601141	7.972254	3.017011	3.766444
CCL5	8.525751	8.372275	9.581923	7.835567	7.626715	8.110726	8.831847	8.365177	7.104744	8.290679	9.128848	5.767214	8.735727	8.718011	5.531216	6.288089	6.991632	5.141682	8.3045	5.745102	6.571079	5.944065	6.479893	6.566815	7.705155	9.719802	6.601287	4.463705
CCR5	6.246516	5.912194	6.767639	6.70897	6.762734	6.089781	6.679289	5.981568	3.757746	6.44025	7.765995	5.395898	5.134708	5.718333	4.080283	4.784263	3.057119	3.701055	5.343539	3.909536	5.122373	5.177964	4.762946	4.203449	5.195342	6.605944	5.718333	3.510018
CD163	8.201068	7.082155	9.091796	8.621657	8.457422	6.030307	8.3045	7.863959	7.601756	7.271444	6.947059	8.4501	7.869339	8.771263	9.376928	9.172635	9.623038	8.718011	10.286657	9.529956	9.485877	10.335421	8.189751	7.998394	9.658065	8.842019	10.335421	6.697629
CD19	4.883922	4.709755	4.695816	5.06872	5.774261	4.244365	5.457236	3.971675	4.817521	4.517933	5.517567	4.82632	5.573137	5.391192	4.57057	1.833928	5.271139	3.31702	2.837509	2.920611	1.910429	3.569275	4.849478	4.883922	3.209545	5.134708	3.421004	3.883841
CD22	5.177964	5.311688	5.21792	5.844037	5.208377	4.459301	5.538957	4.865251	5.284911	6.199697	6.654374	3.875759	7.869339	5.318833	4.459301	4.110729	3.531909	3.036053	3.820292	3.752689	5.029181	5.115813	3.017011	3.572242	5.535238	5.415574	4.459301	4.784263
CD27	7.275304	6.302754	7.498345	5.457236	7.493231	6.474672	7.72422	6.744779	8.02419	7.271444	7.256072	4.82632	7.835567	5.978207	5.373607	4.579641	7.380068	4.522356	7.24882	4.003791	5.029181	5.070256	6.947059	5.865127	5.302617	7.863959	5.12495	3.510018
CD48	6.697629	7.306045	7.017026	6.762734	7.181932	7.399181	6.452048	6.918313	7.540045	7.493231	8.039664	5.395898	7.472881	6.280462	5.944065	5.651259	6.474672	5.538957	6.528696	4.986192	4.575105	5.415574	5.956266	6.114799	6.060765	7.566832	6.222463	4.784263
CD79A	6.203656	5.155101	6.659173	6.114799	7.245631	5.426329	6.933952	4.642016	7.21743	5.774261	6.50512	3.421004	7.591193	5.405704	5.259915	2.917632	6.896501	2.784516	3.394311	3.21751	2.722715	4.848961	6.040838	5.809445	2.67497	7.068841	3.972805	1.739207
CXCL13	5.981568	4.833972	6.783084	5.754719	5.563004	6.865947	5.457236	2.875655	2.640594	6.827137	5.672767	4.275816	5.932363	6.947059	5.161546	2.917632	5.07923	2.784516	5.463982	3.21751	3.665469	2.191119	3.770718	2.719674	5.552747	3.857153	3.421004	1.739207
CXCL9	10.369581	8.978123	10.7831	5.535238	7.07702	9.719802	10.731194	8.404383	6.171692	10.050594	9.230497	5.767214	6.860567	9.064633	5.373607	4.848961	7.245631	5.325979	7.056222	4.522356	7.472881	4.364115	7.15322	6.460836	7.546549	10.440418	5.366637	5.325979
CXCR4	10.440418	10.7831	10.335421	11.220925	11.05824	9.684614	10.440418	10.243543	9.979766	12.79817	11.830836	8.735727	9.769725	10.335421	8.279444	8.85678	8.994289	7.742334	8.957013	8.143536	9.511574	9.947424	8.124201	9.446951	8.85678	10.403382	9.794249	9.550369
EBI3	4.16459	3.090512	3.552582	4.492828	4.11871	2.947152	3.261736	3.380659	2.640594	1.853607	3.969322	4.558522	3.414967	4.886753	4.57057	4.579641	6.084361	5.201859	5.903659	5.148656	3.665469	4.364115	4.849478	5.164946	4.503058	3.456138	3.913655	4.13445
ENTPD1	8.540262	8.372275	8.104672	7.181932	8.3045	6.00365	9.035714	8.189751	7.025308	6.852709	8.414923	6.413453	8.148647	8.098617	6.203656	7.068841	8.034822	6.413453	6.250813	5.577189	7.520195	6.238309	5.263566	5.91544	7.245631	8.00187	5.91544	5.855759
GZMA	5.908948	6.183544	7.449346	6.762734	6.499821	7.423554	6.217213	6.891097	6.108159	7.742334	8.039664	4.82632	5.932363	7.306045	5.010733	4.24688	5.07923	5.141682	7.546549	4.579641	5.420343	5.247075	5.679013	4.475626	7.137853	6.744779	5.278713	3.995603
GZMK	6.246516	6.250813	6.793633	6.356278	6.098359	6.88298	6.568947	6.512599	6.108159	7.838823	8.337019	5.395898	6.703893	6.93043	5.373607	4.913739	6.084361	4.822455	7.998394	5.148656	2.722715	4.728538	5.357129	4.203449	5.888581	7.648723	5.438145	3.67064
HDAC3	6.980689	6.605944	6.620713	6.691365	7.478031	7.483074	6.733836	7.680211	7.944891	8.208893	6.999406	8.615143	7.275304	7.436573	8.516905	7.850865	8.201068	10.084542	8.136369	8.679178	7.812511	8.034822	8.900487	9.293163	8.351945	5.924684	8.044505	9.658065
HLA-G	4.61726	6.119101	6.479893	5.026793	5.33242	4.78183	5.774261	6.00365	5.373607	4.321693	5.517567	7.983663	6.50512	7.020925	6.123402	6.568947	5.542676	6.907753	7.783453	7.436573	6.817698	10.6197	8.718011	8.323661	7.783453	5.288435	8.636982	7.380068
HRAS	4.883922	3.788375	4.434747	2.086991	4.40888	5.486661	4.026428	4.103399	3.757746	4.672775	4.522356	6.217213	4.434747	4.794482	6.366745	5.869593	5.07923	5.713868	5.213149	6.512599	4.24688	4.969091	6.384528	7.607176	5.656677	3.036053	5.031569	7.643918
ICOS	4.16459	4.311852	4.172102	4.214415	4.492828	5.615412	3.903991	3.757746	4.532599	4.321693	4.767332	3.421004	3.033551	4.364115	1.769585	3.322952	3.925093	3.036053	4.099282	2.920611	3.274393	3.569275	1.725454	3.209545	4.178326	3.036053	3.574551	1.739207
IL17RA	7.095162	6.119101	6.831674	6.762734	7.207778	7.528717	6.871327	7.156871	7.393708	5.721961	6.891097	7.15322	5.713868	6.963766	8.409653	7.22064	8.590693	8.571295	8.430604	8.596058	7.22064	7.653528	7.869339	7.252009	7.888699	6.817698	7.817221	8.098617
IL2RB	7.846472	7.672772	8.290679	6.860567	7.035617	7.285656	8.457422	7.842079	6.413453	7.46773	7.812511	6.299235	7.201335	7.118661	4.695816	5.700378	6.55584	4.998169	7.313891	5.318833	5.725589	5.177964	5.433682	6.114799	6.875797	8.049272	5.155101	5.014303
IL32	7.807802	7.772366	8.34581	6.356278	6.644503	6.517256	8.17311	8.169379	7.025308	6.199697	7.812511	7.427684	7.162948	8.3045	5.829315	6.806914	5.542676	3.91819	6.88298	5.481613	7.029692	7.630282	5.263566	5.164946	6.727874	7.617872	6.051559	5.325979
IL6R	5.688427	5.563004	5.725589	5.026793	5.400603	4.889584	5.860661	6.544629	5.542676	4.517933	5.119796	6.778308	6.261978	6.467754	7.772366	7.285656	6.160664	7.516496	6.691365	6.880267	7.45329	6.644503	6.384528	6.697629	6.399345	5.694402	7.291373	5.999267
IL7R	7.98929	8.239166	8.929286	9.04177	8.525751	7.753515	9.329483	9.230497	7.944891	7.941379	8.621657	5.219381	7.659374	8.014191	6.203656	5.352673	7.554476	7.194285	6.727874	4.675551	6.203656	6.933952	5.357129	5.865127	6.485114	6.817698	8.264927	4.33114
IRAK1	7.329449	7.921488	7.260135	5.709403	8.183297	7.797604	8.239166	8.290679	7.21743	7.705155	6.255111	8.183297	7.201335	7.520195	8.578312	9.266734	9.511574	8.771263	8.477211	9.684614	9.029659	9.172635	9.719802	8.957013	8.743049	6.258544	7.449346	9.072305
ITGAE	4.794482	4.78183	4.728538	3.696192	4.789373	5.171455	3.757746	4.989175	4.817521	4.830186	4.522356	4.82632	4.678327	5.504434	5.912194	5.918885	3.925093	6.485114	5.556923	6.512599	5.774261	5.739747	6.783084	6.250813	5.380576	4.214415	5.626202	8.3045
ITK	7.046646	6.896501	7.306045	7.15322	6.568947	5.96209	7.591193	6.772974	5.284911	6.852709	7.554476	2.875655	6.123402	6.394681	4.78183	4.728538	5.903659	4.869409	5.989907	4.579641	4.434747	4.905309	4.203449	4.203449	5.577189	7.389278	5.155101	3.510018
KLRB1	6.601287	7.921488	7.427684	8.398785	7.665221	6.703893	8.85678	7.77791	6.311101	8.148647	9.306556	5.219381	7.313891	6.778308	5.944065	4.986192	6.896501	6.452048	5.556923	4.675551	5.811586	5.527193	4.322671	4.203449	6.230386	6.189641	6.53548	3.322952
LCP1	8.789734	8.867236	9.825781	8.19541	9.357752	9.511574	10.084542	9.719802	8.636982	9.180915	9.947424	7.082155	9.485877	9.550369	6.937473	6.860567	8.85678	8.916089	9.049365	7.306045	7.562917	8.704745	7.554476	6.963766	7.812511	9.61223	9.719802	7.680211
LTB	8.222532	7.948403	8.208893	9.257561	8.201068	7.828717	9.485877	7.363456	7.617872	7.959311	9.794249	6.947059	10.7831	7.201335	6.123402	4.33114	6.55584	6.508859	8.098617	5.189679	5.201859	5.795104	5.577189	5.457236	6.98375	9.029659	6.918313	4.33114
MS4A1	5.24091	5.449238	5.129829	5.88465	5.66743	5.486661	5.195342	3.380659	5.620612	6.295716	7.129224	3.875759	7.064768	5.809445	3.911771	2.917632	5.07923	2.35174	3.394311	2.003722	2.722715	3.569275	2.642402	5.589233	2.405672	5.288435	3.774992	1.739207
MX1	9.458303	11.220925	9.458303	9.306556	10.716168	10.519543	8.596058	8.034822	8.621657	10.013292	9.550369	11.16047	11.356118	9.15104	8.771263	11.103766	9.357752	8.070373	8.393186	7.207778	7.245631	7.017026	8.596058	9.011351	8.978123	8.636982	9.293163	7.380068
NCAM1	2.930416	3.589608	3.615914	2.614109	2.964939	3.531909	2.991582	4.103399	7.925863	2.638785	1.963552	1.980534	4.11871	4.249395	5.470728	5.615412	5.903659	4.249395	4.099282	6.717979	5.924684	6.980689	4.003791	9.749851	5.754719	3.857153	5.493794	10.369581
PRF1	7.24882	6.827137	8.176842	7.753515	7.118661	7.817221	8.034822	8.227735	7.256072	8.393186	9.15104	6.605944	6.601287	7.747407	5.161546	5.21792	7.498345	4.822455	7.893165	5.438145	5.420343	4.848961	6.074116	6.434695	7.977958	6.891097	8.516905	5.253495
PSEN1	6.654374	7.260135	6.339651	5.189679	6.885693	7.064768	6.089781	6.809855	7.566832	7.21743	5.410806	8.615143	4.932893	7.941379	8.161568	7.911127	7.104744	8.319093	7.612595	8.636982	8.17311	7.742334	8.227735	9.091796	7.156871	6.079239	8.328229	9.266734
SELL	6.494523	7.478031	6.390016	8.608628	7.828717	7.694021	6.733836	6.074116	6.311101	7.838823	8.222532	6.489818	6.467754	6.860567	4.865251	5.800385	6.55584	5.903659	6.390016	5.219381	5.725589	5.700378	5.855759	4.475626	6.360386	6.891097	5.855759	5.101946
SERPING1	10.084542	10.084542	10.483412	9.376928	9.550369	9.947424	9.520765	10.403382	10.731194	9.414411	9.529956	8.328229	10.243543	8.358079	7.718005	8.37767	8.55363	7.807802	10.519543	9.293163	8.718011	9.220135	7.341688	7.832142	8.957013	10.352501	7.842079	7.783453
TGFB2	3.613224	5.234746	3.883841	2.947152	3.531909	6.548634	3.647923	5.234746	2.899632	2.162924	4.275816	3.875759	3.925093	3.337743	4.57057	6.88298	5.542676	3.91819	4.287549	4.913739	6.352169	5.589233	4.553308	3.91554	4.620955	4.817521	4.869409	7.436573
THBS1	10.654907	10.286657	9.15104	11.05824	10.084542	8.771263	9.446951	10.178531	9.511574	9.180915	10.369581	9.035714	10.947882	8.615143	7.427684	9.189194	8.499976	6.907753	10.403382	8.319093	9.00282	8.949748	8.328229	7.578354	10.369581	10.565672	8.55363	7.505958
TIGIT	7.24882	6.434695	7.07702	5.405704	6.66596	6.295716	6.452048	5.788727	4.646502	6.521913	7.068841	5.219381	6.601287	5.68372	3.404042	3.322952	5.07923	4.752386	6.456442	4.003791	3.665469	4.488	4.459301	4.719414	5.463982	7.156871	4.099282	2.737555
TMEFF2	1.761241	1.806113	2.166895	1.627777	2.131219	2.746118	2.638785	2.171336	2.899632	2.940118	1.963552	1.980534	3.033551	2.806479	2.638785	3.61931	2.614109	2.784516	3.394311	5.189679	1.910429	4.364115	2.162924	6.790746	3.916865	4.526726	3.531909	9.128848
TNFRSF11A	3.613224	4.78183	3.42655	4.016146	4.292881	4.05014	4.172102	3.879953	3.757746	3.942132	4.767332	5.912194	4.558522	4.364115	6.624905	6.406399	5.903659	7.118661	4.687071	5.803844	6.306927	5.177964	6.659173	5.29545	5.426329	5.134708	6.58572	6.654374
TNFSF13B	7.540045	7.306045	7.607176	6.562928	7.104744	6.703893	7.46773	6.390016	5.68372	6.736492	7.415458	5.545623	4.558522	5.573137	4.220361	5.21792	5.271139	5.278713	5.631792	5.481613	5.302617	5.247075	6.095201	5.589233	5.924684	5.924684	5.811586	4.607973
TOLLIP	5.457236	6.434695	5.788727	4.613564	5.981568	5.573137	6.366745	7.730435	5.837216	5.721961	4.275816	7.558697	6.211963	7.384849	7.393708	7.19781	7.617872	8.104672	6.924372	8.201068	7.162948	7.301567	8.044505	8.17311	6.20781	4.526726	8.124201	8.669879
TREM2	4.794482	4.220361	5.06872	4.492828	5.122373	4.322671	5.195342	5.620612	5.184016	3.421004	5.281812	5.061463	4.932893	4.126906	5.789823	6.328437	5.788727	6.101518	5.463982	6.800273	6.040838	6.552638	5.433682	4.475626	6.649574	5.415574	7.389278	4.849995
